# Supplementary material for: RNA-Seq transcriptome data of undifferentiated and differentiated gonads of Siberian sturgeon
Source: Data Brief. 2020 May 22;31:105741. doi: 10.1016/j.dib.2020.105741 (PMC7280750; doi:10.1016/j.dib.2020.105741)
Supplement: Supplementary file 1 [file mmc1.xml]

<?xml version="1.0" encoding="utf-8" standalone="no"?>
<data>
  <datasets>
    <author>vizziano@gmail.com;vizziano@fcien.edu.uy</author>
    <type>0</type>
    <dataset>
      <value>6</value>
      <reason>Other (please explain)</reason>
      <comments>https://www.ncbi.nlm.nih.gov/bioproject/PRJNA589957
</comments>
    </dataset>
  </datasets>
</data>
